# Supplementary material for: Optimized Extraction of Phenylpropanoids and Flavonoids from Lemon Verbena Leaves by Supercritical Fluid System Using Response Surface Methodology
Source: Foods. 2020 Jul 14;9(7):931. doi: 10.3390/foods9070931 (PMC7404463; doi:10.3390/foods9070931)
Supplement: Supplementary file 1 [file foods-09-00931-s001.zip]

Archive with 1 entries (1 files):
- foods-836708-supplementary.pdf
